# Supplementary material for: Relapse-related long non-coding RNA signature to improve prognosis prediction of lung adenocarcinoma
Source: Oncotarget. 2016 Apr 18;7(20):29720–38. doi: 10.18632/oncotarget.8825 (PMC5045428; doi:10.18632/oncotarget.8825)
Supplement: Supplementary file 2 [file oncotarget-07-29720-s002.xls]

## Sheet: Sheet1
Ensembl ID	Gene Name	P-value
ENSG00000245598	DACT3-AS1	2.29e-08
ENSG00000260037	CTD-2524L6.3	1.56e-05
ENSG00000228237	EFCAB14-AS1	0.000154847
ENSG00000258658	RP11-517O13.3	0.000209239
ENSG00000230612	AC004237.1	0.000978418
ENSG00000241684	ADAMTS9-AS2	0.00101785
ENSG00000267282	CTB-129P6.4	0.00107764
ENSG00000274245	RP11-357P18.2	0.00154162
ENSG00000215908	CROCCP2	0.00178416
ENSG00000254876	RP11-23J9.5	0.00194844
ENSG00000255036	RP11-23J9.4	0.00194844
ENSG00000229348	HYI-AS1	0.0020538
ENSG00000176984	AP000679.2	0.00290581
ENSG00000223647	AL133249.1	0.00320753
ENSG00000226913	BSN-AS2	0.00327452
ENSG00000223814	RP11-543D5.2	0.00328969
ENSG00000268087	CTC-429P9.2	0.00362635
ENSG00000268324	LRRC2-AS1	0.00417106
ENSG00000248881	CTC-366B18.2	0.00456596
ENSG00000247121	CTD-2260A17.2	0.00525975
ENSG00000260090	RP11-292D4.3	0.00660646
ENSG00000251018	HMMR-AS1	0.00708311
ENSG00000269427	CTC-429P9.1	0.0071009
ENSG00000260966	RP11-690D19.3	0.00722854
ENSG00000227375	DLG1-AS1	0.00756202
