# Supplementary material for: Relapse-related long non-coding RNA signature to improve prognosis prediction of lung adenocarcinoma
Source: Oncotarget. 2016 Apr 18;7(20):29720–38. doi: 10.18632/oncotarget.8825 (PMC5045428; doi:10.18632/oncotarget.8825)
Supplement: Supplementary file 3 [file oncotarget-07-29720-s003.xlsx]

## Sheet: Sheet1
The enriched gene sets associated the high risk score.
NAME	GS<br> follow link to MSigDB	SIZE	ES	NES	NOM p-val
REACTOME_GLYCOLYSIS	REACTOME_GLYCOLYSIS	26	0.753559	1.79704	0
REACTOME_GLUCONEOGENESIS	REACTOME_GLUCONEOGENESIS	30	0.714981	1.77684	0.00396825
REACTOME_GLUCOSE_METABOLISM	REACTOME_GLUCOSE_METABOLISM	63	0.622169	1.71387	0.00776699
REACTOME_CROSS_PRESENTATION_OF_SOLUBLE_EXOGENOUS_ANTIGENS_ENDOSOMES	REACTOME_CROSS_PRESENTATION_OF_SOLUBLE_EXOGENOUS_ANTIGENS_ENDOSOMES	44	0.789746	1.66038	0.00590551
KEGG_PROTEASOME	KEGG_PROTEASOME	42	0.820546	1.65726	0.00196464
REACTOME_DESTABILIZATION_OF_MRNA_BY_AUF1_HNRNP_D0	REACTOME_DESTABILIZATION_OF_MRNA_BY_AUF1_HNRNP_D0	48	0.77044	1.65603	0.00585938
REACTOME_P53_INDEPENDENT_G1_S_DNA_DAMAGE_CHECKPOINT	REACTOME_P53_INDEPENDENT_G1_S_DNA_DAMAGE_CHECKPOINT	47	0.770667	1.64647	0.0077821
REACTOME_REGULATION_OF_ORNITHINE_DECARBOXYLASE_ODC	REACTOME_REGULATION_OF_ORNITHINE_DECARBOXYLASE_ODC	47	0.778344	1.64501	0.00398406
REACTOME_CDK_MEDIATED_PHOSPHORYLATION_AND_REMOVAL_OF_CDC6	REACTOME_CDK_MEDIATED_PHOSPHORYLATION_AND_REMOVAL_OF_CDC6	45	0.785729	1.63762	0.00782779
The enriched gene sets associated the low risk score.
NAME	GS<br> follow link to MSigDB	SIZE	ES	NES	NOM p-val
REACTOME_BMAL1_CLOCK_NPAS2_ACTIVATES_CIRCADIAN_EXPRESSION	REACTOME_BMAL1_CLOCK_NPAS2_ACTIVATES_CIRCADIAN_EXPRESSION	30	-0.646189	-1.71265	0
REACTOME_CIRCADIAN_REPRESSION_OF_EXPRESSION_BY_REV_ERBA	REACTOME_CIRCADIAN_REPRESSION_OF_EXPRESSION_BY_REV_ERBA	20	-0.676323	-1.65121	0.002079
REACTOME_CIRCADIAN_CLOCK	REACTOME_CIRCADIAN_CLOCK	45	-0.643575	-1.7535	0.00214592
REACTOME_RORA_ACTIVATES_CIRCADIAN_EXPRESSION	REACTOME_RORA_ACTIVATES_CIRCADIAN_EXPRESSION	21	-0.660467	-1.6147	0.00413223
ST_JNK_MAPK_PATHWAY	ST_JNK_MAPK_PATHWAY	38	-0.541493	-1.55372	0.00638298
