# Supplementary material for: Relapse-related long non-coding RNA signature to improve prognosis prediction of lung adenocarcinoma
Source: Oncotarget. 2016 Apr 18;7(20):29720–38. doi: 10.18632/oncotarget.8825 (PMC5045428; doi:10.18632/oncotarget.8825)
Supplement: Supplementary file 4 [file oncotarget-07-29720-s004.xls]

## Sheet: Sheet1
Annotation Cluster 1	Enrichment Score: 23.64140300798643
Category	Term	Count	PValue	Fold Enrichment
GOTERM_BP_FAT	GO:0022403~cell cycle phase	79	6.4e-26	3.91719
GOTERM_BP_FAT	GO:0000279~M phase	70	7.68e-26	4.36768
GOTERM_BP_FAT	GO:0007049~cell cycle	111	2.23e-25	2.93636
GOTERM_BP_FAT	GO:0000278~mitotic cell cycle	73	7.49e-25	4.05013
GOTERM_BP_FAT	GO:0000280~nuclear division	56	1.1e-24	5.22533
GOTERM_BP_FAT	GO:0007067~mitosis	56	1.1e-24	5.22533
GOTERM_BP_FAT	GO:0048285~organelle fission	57	1.34e-24	5.10961
GOTERM_BP_FAT	GO:0000087~M phase of mitotic cell cycle	56	2.85e-24	5.13202
GOTERM_BP_FAT	GO:0022402~cell cycle process	90	9.64e-24	3.26996
GOTERM_BP_FAT	GO:0051301~cell division	58	1.05e-19	4.03603
Annotation Cluster 2	Enrichment Score: 7.7049032793239185
Category	Term	Count	PValue	Fold Enrichment
GOTERM_BP_FAT	GO:0007059~chromosome segregation	21	1.18e-09	5.32209
GOTERM_BP_FAT	GO:0000070~mitotic sister chromatid segregation	13	6.77e-08	7.41292
GOTERM_BP_FAT	GO:0000819~sister chromatid segregation	13	9.58e-08	7.21257
Annotation Cluster 3	Enrichment Score: 7.465001975452956
Category	Term	Count	PValue	Fold Enrichment
GOTERM_BP_FAT	GO:0007017~microtubule-based process	40	1.31e-10	3.24555
GOTERM_BP_FAT	GO:0007051~spindle organization	15	1.48e-08	6.84269
GOTERM_BP_FAT	GO:0000226~microtubule cytoskeleton organization	26	3.93e-08	3.63082
GOTERM_BP_FAT	GO:0007010~cytoskeleton organization	43	1.81e-05	2.02456
Annotation Cluster 4	Enrichment Score: 6.5862317993563115
Category	Term	Count	PValue	Fold Enrichment
GOTERM_BP_FAT	GO:0051276~chromosome organization	62	6.56e-12	2.62421
GOTERM_BP_FAT	GO:0006325~chromatin organization	41	3.07e-06	2.22659
GOTERM_BP_FAT	GO:0016568~chromatin modification	27	0.000867	2.02284
Annotation Cluster 5	Enrichment Score: 4.617868441806946
Category	Term	Count	PValue	Fold Enrichment
GOTERM_BP_FAT	GO:0006259~DNA metabolic process	56	1.64e-08	2.27188
GOTERM_BP_FAT	GO:0006974~response to DNA damage stimulus	37	6.88e-05	2.0363
GOTERM_BP_FAT	GO:0033554~cellular response to stress	47	0.000432	1.70463
GOTERM_BP_FAT	GO:0006281~DNA repair	28	0.00069	2.02389
Annotation Cluster 6	Enrichment Score: 4.112926899452845
Category	Term	Count	PValue	Fold Enrichment
GOTERM_BP_FAT	GO:0000075~cell cycle checkpoint	21	1.04e-08	4.73725
GOTERM_BP_FAT	GO:0007346~regulation of mitotic cell cycle	26	7.76e-08	3.51138
GOTERM_BP_FAT	GO:0010564~regulation of cell cycle process	22	1.18e-07	3.96156
GOTERM_BP_FAT	GO:0007093~mitotic cell cycle checkpoint	13	6.06e-07	6.20616
GOTERM_BP_FAT	GO:0031577~spindle checkpoint	7	9.3e-06	11.9747
GOTERM_BP_FAT	GO:0051783~regulation of nuclear division	13	1.23e-05	4.76545
GOTERM_BP_FAT	GO:0007088~regulation of mitosis	13	1.23e-05	4.76545
GOTERM_BP_FAT	GO:0030071~regulation of mitotic metaphase/anaphase transition	8	5.6e-05	7.46475
GOTERM_BP_FAT	GO:0045841~negative regulation of mitotic metaphase/anaphase transition	6	9.7e-05	11.1971
GOTERM_BP_FAT	GO:0007094~mitotic cell cycle spindle assembly checkpoint	6	9.7e-05	11.1971
GOTERM_BP_FAT	GO:0010948~negative regulation of cell cycle process	8	0.000139	6.56898
GOTERM_BP_FAT	GO:0045839~negative regulation of mitosis	6	0.00016	10.264
GOTERM_BP_FAT	GO:0051784~negative regulation of nuclear division	6	0.00016	10.264
GOTERM_BP_FAT	GO:0051983~regulation of chromosome segregation	4	0.00205134	13.6854
GOTERM_BP_FAT	GO:0033043~regulation of organelle organization	21	0.00459781	1.98659
GOTERM_BP_FAT	GO:0010639~negative regulation of organelle organization	11	0.00627691	2.75377
GOTERM_BP_FAT	GO:0045786~negative regulation of cell cycle	10	0.0165733	2.53433
GOTERM_BP_FAT	GO:0051129~negative regulation of cellular component organization	13	0.0440588	1.87933
GOTERM_BP_FAT	GO:0010638~positive regulation of organelle organization	8	0.108689	1.97861
Annotation Cluster 7	Enrichment Score: 4.052655244612847
Category	Term	Count	PValue	Fold Enrichment
GOTERM_BP_FAT	GO:0006323~DNA packaging	21	8.22e-07	3.68453
GOTERM_BP_FAT	GO:0034621~cellular macromolecular complex subunit organization	37	2.74e-05	2.12756
GOTERM_BP_FAT	GO:0065004~protein-DNA complex assembly	16	3.02e-05	3.60933
GOTERM_BP_FAT	GO:0034622~cellular macromolecular complex assembly	34	3.32e-05	2.19483
GOTERM_BP_FAT	GO:0006333~chromatin assembly or disassembly	17	0.000435	2.74785
GOTERM_BP_FAT	GO:0034728~nucleosome organization	14	0.000542	3.09025
GOTERM_BP_FAT	GO:0006334~nucleosome assembly	13	0.00072	3.17696
GOTERM_BP_FAT	GO:0031497~chromatin assembly	13	0.000989	3.06741
Annotation Cluster 8	Enrichment Score: 3.7936959262550167
Category	Term	Count	PValue	Fold Enrichment
GOTERM_BP_FAT	GO:0043933~macromolecular complex subunit organization	62	9.76e-06	1.79259
GOTERM_BP_FAT	GO:0065003~macromolecular complex assembly	59	1.01e-05	1.82129
GOTERM_BP_FAT	GO:0034621~cellular macromolecular complex subunit organization	37	2.74e-05	2.12756
GOTERM_BP_FAT	GO:0034622~cellular macromolecular complex assembly	34	3.32e-05	2.19483
GOTERM_BP_FAT	GO:0070271~protein complex biogenesis	37	0.0138651	1.50404
GOTERM_BP_FAT	GO:0006461~protein complex assembly	37	0.0138651	1.50404
Annotation Cluster 9	Enrichment Score: 3.299563170207379
Category	Term	Count	PValue	Fold Enrichment
GOTERM_BP_FAT	GO:0006270~DNA replication initiation	8	4.86e-06	10.264
GOTERM_BP_FAT	GO:0006261~DNA-dependent DNA replication	13	1.8e-05	4.60112
GOTERM_BP_FAT	GO:0006268~DNA unwinding during replication	5	0.00375474	7.33145
GOTERM_BP_FAT	GO:0032508~DNA duplex unwinding	5	0.00983307	5.70224
GOTERM_BP_FAT	GO:0032392~DNA geometric change	5	0.00983307	5.70224
Annotation Cluster 10	Enrichment Score: 3.2287931125898393
Category	Term	Count	PValue	Fold Enrichment
GOTERM_BP_FAT	GO:0000377~RNA splicing, via transesterification reactions with bulged adenosine as nucleophile	21	5.19e-05	2.81758
GOTERM_BP_FAT	GO:0000375~RNA splicing, via transesterification reactions	21	5.19e-05	2.81758
GOTERM_BP_FAT	GO:0000398~nuclear mRNA splicing, via spliceosome	21	5.19e-05	2.81758
GOTERM_BP_FAT	GO:0006397~mRNA processing	33	9.43e-05	2.11036
GOTERM_BP_FAT	GO:0000245~spliceosome assembly	9	0.000112	5.77352
GOTERM_BP_FAT	GO:0016071~mRNA metabolic process	36	0.000129	1.99733
GOTERM_BP_FAT	GO:0008380~RNA splicing	30	0.000132	2.16846
GOTERM_BP_FAT	GO:0006396~RNA processing	45	0.000704	1.68878
GOTERM_BP_FAT	GO:0006376~mRNA splice site selection	5	0.00375474	7.33145
GOTERM_BP_FAT	GO:0022618~ribonucleoprotein complex assembly	10	0.00600641	2.97508
GOTERM_BP_FAT	GO:0000387~spliceosomal snRNP biogenesis	5	0.0449264	3.66573
GOTERM_BP_FAT	GO:0022613~ribonucleoprotein complex biogenesis	14	0.100282	1.59663
Annotation Cluster 11	Enrichment Score: 3.0405241712699813
Category	Term	Count	PValue	Fold Enrichment
GOTERM_BP_FAT	GO:0051329~interphase of mitotic cell cycle	17	3.53e-05	3.38813
GOTERM_BP_FAT	GO:0051325~interphase	17	5.06e-05	3.29224
GOTERM_BP_FAT	GO:0000086~G2/M transition of mitotic cell cycle	6	0.00284708	5.86516
GOTERM_BP_FAT	GO:0000082~G1/S transition of mitotic cell cycle	6	0.135379	2.19944
Annotation Cluster 12	Enrichment Score: 2.397389843675078
Category	Term	Count	PValue	Fold Enrichment
GOTERM_BP_FAT	GO:0051656~establishment of organelle localization	13	0.000109	3.86761
GOTERM_BP_FAT	GO:0051303~establishment of chromosome localization	5	0.00492535	6.84269
GOTERM_BP_FAT	GO:0050000~chromosome localization	5	0.00492535	6.84269
GOTERM_BP_FAT	GO:0051310~metaphase plate congression	3	0.0971491	5.59857
Annotation Cluster 13	Enrichment Score: 2.242913140585716
Category	Term	Count	PValue	Fold Enrichment
GOTERM_BP_FAT	GO:0034508~centromere complex assembly	4	0.00205134	13.6854
GOTERM_BP_FAT	GO:0051382~kinetochore assembly	3	0.00685809	20.5281
GOTERM_BP_FAT	GO:0051383~kinetochore organization	3	0.0132745	15.3961
Annotation Cluster 14	Enrichment Score: 2.226830254344795
Category	Term	Count	PValue	Fold Enrichment
GOTERM_BP_FAT	GO:0051321~meiotic cell cycle	13	0.00330518	2.66865
GOTERM_BP_FAT	GO:0051327~M phase of meiotic cell cycle	12	0.00794616	2.51364
GOTERM_BP_FAT	GO:0007126~meiosis	12	0.00794616	2.51364
Annotation Cluster 15	Enrichment Score: 2.073116955646073
Category	Term	Count	PValue	Fold Enrichment
GOTERM_BP_FAT	GO:0040001~establishment of mitotic spindle localization	4	0.00533758	10.264
GOTERM_BP_FAT	GO:0051293~establishment of spindle localization	4	0.0106329	8.21123
GOTERM_BP_FAT	GO:0051653~spindle localization	4	0.0106329	8.21123
