# Supplementary material for: Relapse-related long non-coding RNA signature to improve prognosis prediction of lung adenocarcinoma
Source: Oncotarget. 2016 Apr 18;7(20):29720–38. doi: 10.18632/oncotarget.8825 (PMC5045428; doi:10.18632/oncotarget.8825)
Supplement: Supplementary file 5 [file oncotarget-07-29720-s005.xlsx]

## Sheet: Sheet1
Category	Term	Count	PValue	Fold Enrichment
KEGG_PATHWAY	hsa04012:ErbB signaling pathway	10	0.033971	2.22237
KEGG_PATHWAY	hsa04540:Gap junction	11	0.0154547	2.38967
KEGG_PATHWAY	hsa00670:One carbon pool by folate	5	0.00766526	6.04206
KEGG_PATHWAY	hsa04115:p53 signaling pathway	10	0.00759677	2.84332
KEGG_PATHWAY	hsa03040:Spliceosome	15	0.00501813	2.30174
KEGG_PATHWAY	hsa04910:Insulin signaling pathway	16	0.0037294	2.29151
KEGG_PATHWAY	hsa03030:DNA replication	8	0.00204832	4.29658
KEGG_PATHWAY	hsa04914:Progesterone-mediated oocyte maturation	13	0.00136616	2.92267
KEGG_PATHWAY	hsa04114:Oocyte meiosis	17	0.000137	2.98807
KEGG_PATHWAY	hsa04110:Cell cycle	29	1.54e-11	4.48563
